# Supplementary material for: iTRAQ-Based Comparative Proteomic Analysis of Seedling Leaves of Two Upland Cotton Genotypes Differing in Salt Tolerance
Source: Front Plant Sci. 2017 Dec 13;8:2113. doi: 10.3389/fpls.2017.02113 (PMC5733471; doi:10.3389/fpls.2017.02113)
Supplement: Supplementary file 1 [file DataSheet1.XLS]

## Sheet: Sheet1
Supplementary Table S1: Sixteen pairs of specific primers and housekeeping gene primers used in real-time qPCR.
Gene name	Template Accession number(RNA-seq)	Primer sequence(from 5'to 3')
10 kDa chaperonin	comp83320_c0_seq1	F	ATCTTGCTTCCTGAGAAGACC
		R	AGAACTGTATCTCCTTCCTTCAGAT
30S ribosomal protein S17, chloroplastic	comp61955_c0_seq1	F	TGGAGGTGGTGCGCTTA
		R	TCACCGACTTGGAACTGGTTAT
ATP synthase subunit d, mitochondrial	comp82621_c0_seq2	F	ATTGGCTCTCGCCTGGTAGATATG
		R	TACAGACCTGCAACTGATCTAAGC
Chaperonin CPN60-2, mitochondrial	comp127053_c0_seq1	F	GCTGCAAGCGTGTCATCATT
		R	ATTGCCGGAACATCCTTCTCATC
Elongation factor	comp90862_c0_seq1	F	TCATGCTCATAAGTCCATCATCAG
		R	GACAAGACCTAGACGGAACGG
Ferredoxin--NADP reductase, leaf-type isozyme, chloroplastic	comp107545_c0_seq2	F	CTTCTCTGTAAGGAACCTCTCCTG
		R	AAGTTGCCGTTCTTGAGATGA
Glutathione S-transferase F9	comp116348_c0_seq1	F	AAGCGAGTGATTGCATGTCTTATTG
		R	AATCTCCATCTTGAGTGACAGGAAC
Oxygen-evolving enhancer protein 3, chloroplastic	comp69343_c0_seq1	F	GCGAAGGAGTCAGCTAAGGACAT
		R	TACCGGAGATATTCTGCCTTGAGAC
Peroxidase 15	comp105308_c0_seq1	F	GAACGCCACATACTTGGAAGAAC
		R	AGCCTCGATTAACTTGTAGATTCGT
Peptide methionine sulfoxide reductase B3, chloroplastic	comp75614_c0_seq1	F	CAGGCCAACCACAACCAGGA
		R	AGTATCCAGGCACAGGAGAATATGA
Phosphoethanolamine N-methyltransferase 1	comp110260_c0_seq1	F	ATATGGACAGATGCTTGAGGATGC
		R	CCTTAGAGAAGTCAGAGATGAATGC
RuBisCO large subunit-binding protein subunit beta, chloroplastic	comp111001_c0_seq1	F	GCAGATGTGGCTGCTGTTAGTG
		R	CGAACTGCTACCTTCCTCAAGAGT
Thylakoid lumenal 19 kDa protein, chloroplastic	comp101811_c0_seq1	F	GGCATTATCAGACGTGGAGT
		R	TACCAATTCCATCAATCTCGTACAC
Probable nucleoredoxin 1	comp118681_c0_seq1	F	AGATTATTCGTGAGTATGGAGAGGA
		R	GGACTGTTCCTTCTTGGCCTT
unknown protein	comp85287_c0_seq1	F	AACAGAGTTCTTGCGACCAC
		R	ACTTGCAGAAGGAAGAGCAGTT
Pathogenesis-related protein STH-21	comp100069_c0_seq2	F	CCTGATGCCTGCAACTAAGA
		R	TAAGACAATCGGAAGACGGTT
GhActin	AY305733	F	ATCCTCCGTCTTGACCTTG
		R	TGTCCGTCAGGCAACTCAT
