# Supplementary material for: iTRAQ-Based Comparative Proteomic Analysis of Seedling Leaves of Two Upland Cotton Genotypes Differing in Salt Tolerance
Source: Front Plant Sci. 2017 Dec 13;8:2113. doi: 10.3389/fpls.2017.02113 (PMC5733471; doi:10.3389/fpls.2017.02113)
Supplement: Supplementary file 4 [file DataSheet4.XLSX]

## Sheet: Sheet1
Supplementary Table S4: Functional classification of 58 salt-responsive DAPs in Nan Dan Ba Di Da Hua and Earlistaple 7 in 3 replicates.
A. Posttranslational modification, protein turnover, chaperones
Abbreviation	Accession	Description	N4/Nck	N24/Nck	Z4/Zck	Z24/Zck
PMPTC-1	Gorai.005G181700.1|PACid:26805041	Probable nucleoredoxin 1	1.09±0.20	1.74±0.19	1.11±0.11	1.23±0.05
PMPTC-2	Gorai.006G122100.1|PACid:26832576	10 kDa chaperonin	1.03±0.03	0.82±0.04	1.07±0.06	0.79±0.07
PMPTC-3	Gorai.007G151700.1|PACid:26784576	Chaperonin CPN60	1.08±0.08	1.32±0.19	0.95±0.08	1.25±0.11
PMPTC-4	Gorai.009G394200.1|PACid:26764851	33 kDa ribonucleoprotein	1.00±0.04	0.81±0.06	0.88±0.01	0.71±0.06
B. Signal transduction mechanisms
Abbreviation	Accession	Description	N4/Nck	N24/Nck	Z4/Zck	Z24/Zck
STM-1	Gorai.005G124600.1|PACid:26803827	Membrane-associated 30 kDa protein	1.03±0.05	0.60±0.03	0.74±0.12	0.74±0.15
STM-2	Gorai.007G283700.1|PACid:26785430	Probable ribose-5-phosphate isomerase	1.07±0.05	1.40±0.15	0.96±0.04	1.28±0.16
STM-3	Gorai.001G201400.1|PACid:26822370	14-3-3-like protein E	1.27±0.24	1.54±0.18	1.23±0.21	1.65±0.31
STM-4	Gorai.001G128100.1|PACid:26823656	Calmodulin-1/11/16	1.05±0.03	1.43±0.15	1.29±0.17	1.27±0.06
C. Energy production and conversion
Abbreviation	Accession	Description	N4/Nck	N24/Nck	Z4/Zck	Z24/Zck
EPC-1	Gorai.001G109800.1|PACid:26824421	NADH dehydrogenase [ubiquinone] flavoprotein 1	1.09±0.12	1.29±0.04	1.11±0.15	1.24±0.07
EPC-2	Gorai.002G143400.2|PACid:26793625	ATP synthase subunit d	1.07±0.10	0.68±0.07	0.79±0.07	0.95±0.01
EPC-3	Gorai.004G142700.1|PACid:26776845	Sucrose synthase 2	1.03±0.16	1.60±0.20	1.09±0.03	1.23±0.03
EPC-4	Gorai.005G217500.1|PACid:26802512	ATP synthase epsilon chain	1.71±0.13	1.18±0.05	0.87±0.07	1.31±0.21
EPC-5	Gorai.008G294300.1|PACid:26818701	Aldehyde dehydrogenase family 2 member B4	1.09±0.05	1.28±0.08	1.12±0.18	1.59±0.28
EPC-6	Gorai.010G180300.1|PACid:26761375	ATP synthase subunit gamma	1.15±0.03	1.45±0.03	0.90±0.02	1.37±0.06
D. Transport and metabolism
Abbreviation	Accession	Description	N4/Nck	N24/Nck	Z4/Zck	Z24/Zck
TM-1	Gorai.005G132000.2|PACid:26802611	Phosphoethanolamine N-methyltransferase 1	1.65±0.10	3.43±0.24	1.51±0.10	3.67±0.24
TM-2	Gorai.009G203100.1|PACid:26763606	Deoxyuridine 5'-triphosphate nucleotidohydrolase	0.87±0.06	0.73±0.03	1.34±0.12	0.71±0.05
TM-3	Gorai.013G014300.1|PACid:26791055	UMP/CMP kinase	0.72±0.06	0.80±0.07	1.01±0.02	0.76±0.10
E. Unknown
Abbreviation	Accession	Description	N4/Nck	N24/Nck	Z4/Zck	Z24/Zck
U-1	Gorai.006G214200.1|PACid:26830537	unnamed protein product	0.95±0.04	0.83±0.03	0.92±0.04	0.73±0.02
U-2	Gorai.008G010800.1|PACid:26815997	Desiccation-related protein PCC13-62	0.91±0.10	1.22±0.06	1.23±0.07	1.20±0.06
U-3	Gorai.010G137900.1|PACid:26759105	Uncharacterized protein in trpE 3'region	0.97±0.07	0.76±0.04	1.00±0.11	0.81±0.02
U-4	Gorai.013G036800.1|PACid:26788271	Glycine-rich RNA-binding protein	0.63±0.13	0.56±0.04	0.90±0.08	0.55±0.12
F. Transcription, translation,and ribosomal structure
Abbreviation	Accession	Description	N4/Nck	N24/Nck	Z4/Zck	Z24/Zck
TTRS-1	Gorai.003G177300.1|PACid:26798452	50S ribosomal protein L19-2	0.76±0.11	0.94±0.07	1.24±0.15	1.17±0.04
TTRS-2	Gorai.004G138400.1|PACid:26776303	40S ribosomal protein S10	1.10±0.12	0.43±0.06	0.80±0.07	0.68±0.12
TTRS-3	Gorai.004G166700.1|PACid:26772725	50S ribosomal protein L16	1.67±0.04	0.94±0.12	1.30±0.10	1.28±0.20
TTRS-4	Gorai.006G089700.1|PACid:26833911	60S ribosomal protein L11-1	0.82±0.08	1.12±0.06	1.32±0.08	1.32±0.09
TTRS-5	Gorai.007G309800.1|PACid:26780319	DEAD-box ATP-dependent RNA helicase 3	0.82±0.08	0.56±0.06	1.00±0.12	0.61±0.05
TTRS-6	Gorai.010G073800.1|PACid:26759368	Elongation factor Ts	0.92±0.06	0.81±0.06	0.78±0.03	0.81±0.01
TTRS-7	Gorai.011G094800.1|PACid:26808449	40S ribosomal protein S17	1.96±0.21	1.04±0.08	1.21±0.05	0.96±0.07
G.Cytoskeleton/Chromatin structure
Abbreviation	Accession	Description	N4/Nck	N24/Nck	Z4/Zck	Z24/Zck
CCS-1	Gorai.002G254000.1|PACid:26792192	Probable histone H2A.6	0.87±0.03	1.20±0.03	1.23±0.23	0.93±0.12
CCS-2	Gorai.002G255200.1|PACid:26795044	Histone H4	1.09±0.12	1.25±0.12	1.29±0.09	1.05±0.08
CCS-3	Gorai.004G211800.1|PACid:26776936	Tubulin beta-1 chain (Fragment)	0.90±0.11	0.62±0.03	1.12±0.04	0.75±0.01
H. Photosynthesis
Abbreviation	Accession	Description	N4/Nck	N24/Nck	Z4/Zck	Z24/Zck
P-1	Gorai.001G180600.1|PACid:26819998	Photosystem I P700 chlorophyll a apoprotein A2	0.74±0.08	1.18±0.16	1.26±0.13	1.20±0.10
P-2	Gorai.004G065300.1|PACid:26775549	Thylakoid lumenal 19 kDa protein	1.20±0.08	1.25±0.03	0.79±0.07	0.81±0.07
P-3	Gorai.004G082100.1|PACid:26773809	Photosystem I iron-sulfur center	1.20±0.12	0.98±0.10	1.08±0.10	1.59±0.12
P-4	Gorai.006G136500.1|PACid:26833621	Magnesium-chelatase subunit H	0.86±0.09	0.53±0.04	1.09±0.04	0.74±0.10
P-5	Gorai.007G294200.1|PACid:26784011	UPF0603 protein Os05g0401100	1.36±0.10	1.35±0.07	1.11±0.05	1.22±0.07
P-6	Gorai.009G136600.1|PACid:26764085	RuBisCO large subunit-binding protein subunit beta	0.91±0.03	0.67±0.02	1.12±0.02	0.82±0.03
P-7	Gorai.009G175700.1|PACid:26762434	Oxygen-evolving enhancer protein 3-1	1.51±0.10	1.07±0.09	0.76±0.15	0.90±0.07
P-8	Gorai.009G433900.1|PACid:26765535	Protochlorophyllide reductase	0.88±0.07	0.64±0.14	0.88±0.06	0.63±0.17
P-9	Gorai.010G146500.1|PACid:26758100	Oxygen-evolving enhancer protein 3	1.37±0.06	0.61±0.11	0.67±0.05	0.58±0.02
P-10	Gorai.010G170600.1|PACid:26760064	Photosystem I reaction center subunit III	1.14±0.07	1.43±0.06	0.90±0.08	1.23±0.05
I. Defense
Abbreviation	Accession	Description	N4/Nck	N24/Nck	Z4/Zck	Z24/Zck
D-1	Gorai.004G093200.1|PACid:26775109	Peroxidase 15	0.91±0.04	1.31±0.10	0.92±0.04	1.31±0.07
D-2	Gorai.005G258300.1|PACid:26801931	Uncharacterized protein ycf39	1.22±0.29	0.94±0.13	1.05±0.11	1.52±0.05
D-3	Gorai.006G121400.1|PACid:26830575	Proteasome subunit alpha type-3	1.58±0.14	0.80±0.07	1.64±0.19	1.21±0.15
D-4	Gorai.006G223900.1|PACid:26829862	Adenosylhomocysteinase	1.21±0.06	1.33±0.08	1.22±0.07	1.94±0.11
D-5	Gorai.003G002800.1|PACid:26797857	Catalase isozyme 2	1.20±0.15	1.17±0.08	1.28±0.05	1.19±0.04
D-6	Gorai.007G175100.1|PACid:26785053	Glutathione S-transferase F9	1.04±0.08	1.76±0.28	0.97±0.08	2.02±0.14
D-7	Gorai.007G285000.1|PACid:26782445	DNA-damage-repair/toleration protein DRT102	1.06±0.20	1.53±0.03	1.04±0.19	1.43±0.15
D-8	Gorai.009G182500.1|PACid:26763009	Plastid-lipid-associated protein	1.15±0.10	2.01±0.24	1.03±0.11	1.37±0.09
D-9	Gorai.009G397800.1|PACid:26762368	2-Cys peroxiredoxin BAS1	0.91±0.04	1.37±0.11	1.01±0.07	1.44±0.03
D-10	Gorai.010G176000.1|PACid:26758329	Thiamine thiazole synthase 2	0.59±0.10	0.49±0.08	0.63±0.05	0.66±0.08
D-11	Gorai.011G000800.2|PACid:26812332	Ketol-acid reductoisomerase	0.90±0.13	0.82±0.11	1.21±0.12	0.90±0.02
D-12	Gorai.011G197500.1|PACid:26808027	Pathogenesis-related protein STH-2	0.51±0.07	0.73±0.05	1.26±0.16	1.16±0.26
D-13	Gorai.012G098300.1|PACid:26828952	Kinesin light chain	0.86±0.08	0.73±0.07	0.93±0.04	0.69±0.05
D-14	Gorai.012G114400.1|PACid:26826587	PREDICTED: uncharacterized protein LOC100265608	0.96±0.03	0.81±0.03	0.79±0.01	0.86±0.04
D-15	Gorai.012G156400.1|PACid:26825387	Cytochrome b559 subunit alpha	1.32±0.02	1.61±0.07	1.04±0.05	1.30±0.09
D-16	Gorai.013G032400.1|PACid:26789797	Fructose 1,6 bisphosphate aldolase 2	0.84±0.03	0.61±0.06	0.97±0.07	1.31±0.02
D-17	Gorai.013G159800.1|PACid:26786364	RutC family protein C23G10.2	0.90±0.14	0.69±0.08	0.75±0.02	0.71±0.05
The ratios of salt-responsive DAPs were used for the analysis of Figure 3
