# Supplementary material for: iTRAQ-Based Comparative Proteomic Analysis of Seedling Leaves of Two Upland Cotton Genotypes Differing in Salt Tolerance
Source: Front Plant Sci. 2017 Dec 13;8:2113. doi: 10.3389/fpls.2017.02113 (PMC5733471; doi:10.3389/fpls.2017.02113)
Supplement: Supplementary file 6 [file DataSheet6.XLSX]

## Sheet: Sheet1
Supplementary Table S6: Functional classification of 63 genotype-specific DAPs in Nan Dan Ba Di Da Hua and Earlistaple 7 in 3 replicates.
A. Translation, ribosomal structure and biogenesis
Accession	Description	Zck/Nck	Z4/N4	Z24/N24
Gorai.004G211400.2|PACid:26777632	Probable phospholipid hydroperoxide glutathione peroxidase	0.73±0.01	1.05±0.04	0.91±0.05
Gorai.006G219100.1|PACid:26834699	Chaperonin CPN60-2	0.89±0.06	0.90±0.17	1.20±0.11
Gorai.008G034100.1|PACid:26815850	Peptidyl-prolyl cis-trans isomerase	0.90±0.01	0.83±0.10	1.37±0.14
Gorai.005G181700.1|PACid:26805041	Probable nucleoredoxin 1	0.97±0.14	0.95±0.07	0.67±0.05
Gorai.006G183400.1|PACid:26834172	Monothiol glutaredoxin-S16	1.07±0.09	1.02±0.10	1.29±0.02
Gorai.008G042700.1|PACid:26813350	Peptide methionine sulfoxide reductase B3	1.01±0.07	0.98±0.12	1.34±0.15
B. Translation, ribosomal structure and biogenesis
Accession	Description	Zck/Nck	Z4/N4	Z24/N24
Gorai.003G177300.1|PACid:26798452	50S ribosomal protein L19-2	0.78±0.04	1.28±0.07	0.88±0.03
Gorai.006G089700.1|PACid:26833911	60S ribosomal protein L11-1	0.82±0.08	1.24±0.06	1.01±0.01
Gorai.008G256400.1|PACid:26816845	30S ribosomal protein S6 alpha	1.27±0.06	0.96±0.10	0.92±0.14
Gorai.011G094800.1|PACid:26808449	40S ribosomal protein S17	0.84±0.14	0.63±0.13	0.49±0.07
Gorai.011G136900.1|PACid:26810568	Lysine--tRNA ligase	1.09±0.29	0.75±0.07	0.79±0.11
Gorai.002G158100.1|PACid:26796269	40S ribosomal protein S14	0.89±0.04	1.28±0.05	0.66±0.01
Gorai.004G166700.1|PACid:26772725	50S ribosomal protein L16	1.03±0.03	0.81±0.05	0.91±0.10
Gorai.004G138400.1|PACid:26776303	40S ribosomal protein S10	0.91±0.06	0.59±0.09	0.97±0.16
Gorai.001G096100.2|PACid:26823876	40S ribosomal protein S27-2	1.14±0.14	1.36±0.09	0.91±0.07
C. Signal transduction mechanisms
Accession	Description	Zck/Nck	Z4/N4	Z24/N24
Gorai.001G128100.1|PACid:26823656	Calmodulin-1/11/16	0.82±0.07	0.94±0.05	0.67±0.03
Gorai.011G166200.1|PACid:26808241	RAN GTPase-activating protein	0.82±0.07	1.22±0.13	0.96±0.05
Gorai.005G124600.1|PACid:26803827	Membrane-associated 30 kDa protein	1.13±0.17	0.74±0.04	0.95±0.06
Gorai.008G239400.1|PACid:26813437	Probable calcium-binding protein CML13	1.13±0.07	0.88±0.02	0.82±0.02
Gorai.011G137800.1|PACid:26808881	Probable membrane-associated 30 kDa protein	1.07±0.08	0.90±0.07	1.33±0.16
D. Transport and metabolism
Accession	Description	Zck/Nck	Z4/N4	Z24/N24
Gorai.009G045100.1|PACid:26769975	Glycine dehydrogenase	1.36±0.12	0.96±0.11	0.88±0.02
Gorai.007G193800.1|PACid:26781399	Ferredoxin--NADP reductase	1.29±0.09	0.83±0.11	0.98±0.22
Gorai.012G020400.1|PACid:26828017	Heavy metal-associated isoprenylated plant protein 26	1.55±0.16	1.02±0.08	1.16±0.02
Gorai.013G014300.1|PACid:26791055	UMP/CMP kinase	1.15±0.06	1.28±0.23	0.81±0.14
Gorai.009G246200.1|PACid:26766472	Delta-aminolevulinic acid dehydratase	0.99±0.16	0.87±0.08	1.31±0.06
E. Unknown
Accession	Description	Zck/Nck	Z4/N4	Z24/N24
Gorai.008G010800.1|PACid:26815997	Desiccation-related protein	0.68±0.13	0.87±0.09	0.71±0.04
Gorai.006G101700.1|PACid:26832304	Haloalkane dehalogenase	1.21±0.10	0.80±0.13	0.96±0.08
Gorai.013G036800.1|PACid:26788271	Glycine-rich RNA-binding protein	1.16±0.09	1.33±0.07	0.82±0.30
Gorai.001G240600.10|PACid:26820312	Uncharacterized protein	0.84±0.02	0.57±0.03	1.08±0.10
Gorai.007G159600.1|PACid:26783124	Uncharacterized protein	0.91±0.06	1.21±0.1	0.85±0.07
Gorai.001G072800.1|PACid:26819896	Zinc finger CCCH domain-containing protein 36	0.95±0.08	1.40±0.16	0.99±0.05
Gorai.004G264900.1|PACid:26775874	Transcription factor BTF3 homolog 4	0.91±0.05	1.33±0.04	1.16±0.04
F. Energy production and conversion
Accession	Description	Zck/Nck	Z4/N4	Z24/N24
Gorai.002G143400.2|PACid:26793625	ATP synthase subunit d	0.91±0.10	0.77±0.03	1.2±0.11
Gorai.004G142700.1|PACid:26776845	Sucrose synthase 2	1.34±0.11	1.4±0.10	1.24±0.08
Gorai.005G217500.1|PACid:26802512	ATP synthase epsilon chain	1.02±0.05	0.74±0.08	0.72±0.01
Gorai.010G180300.1|PACid:26761375	ATP synthase subunit gamma	0.84±0.01	0.63±0.04	1.1±0.02
Gorai.002G198600.1|PACid:26792502	Glycerate dehydrogenase	1.07±0.06	0.83±0.02	1.14±0.02
Gorai.008G127700.1|PACid:26812835	Cytochrome b5	1.00±0.14	0.95±0.07	1.57±0.46
G.Cytoskeleton/Chromatin structure
Accession	Description	Zck/Nck	Z4/N4	Z24/N24
Gorai.002G255200.1|PACid:26795044	Histone H4	1.02±0.10	1.43±0.07	0.54±0.02
H. Defense
Accession	Description	Zck/Nck	Z4/N4	Z24/N24
Gorai.011G197500.1|PACid:26808027	Pathogenesis-related protein STH-2 OS=Solanum tuberosum GN=STH-2 PE=2 SV=1	0.32±0.02	0.77±0.09	0.46±0.17
Gorai.006G157400.1|PACid:26832957	Predicted protein	1.21±0.07	1.29±0.15	1.04±0.16
Gorai.010G176000.1|PACid:26758329	Thiamine thiazole synthase 2	0.67±0.16	0.84±0.09	0.93±0.04
Gorai.005G160800.1|PACid:26802883	MLP-like protein 34	0.98±0.05	0.70±0.04	1.22±0.03
Gorai.006G121400.1|PACid:26830575	Proteasome subunit alpha type-3	0.91±0.11	0.81±0.10	1.39±0.08
Gorai.013G159800.1|PACid:26786364	RutC family protein C23G10.2	1.11±0.04	0.75±0.14	1.89±0.10
Gorai.009G189500.1|PACid:26767287	Hypothetical protein	1.00±0.06	0.75±0.01	1.07±0.08
Gorai.005G035800.1|PACid:26801812	Glutamine synthetase leaf isozyme	0.84±0.09	1.77±0.12	1.06±0.25
Gorai.011G000800.2|PACid:26812332	Ketol-acid reductoisomerase	1.07±0.03	1.35±0.06	1.1±0.05
Gorai.005G214800.1|PACid:26803466	Ankyrin repeat domain-containing protein 2	1.01±0.13	1.06±0.07	0.78±0.11
Gorai.012G129000.1|PACid:26825084	Pathogenesis-related protein	0.88±0.02	1.15±0.05	0.81±0.04
Gorai.007G305800.1|PACid:26785718	Calreticulin	0.88±0.06	1.18±0.06	1.22±0.16
Gorai.013G032400.1|PACid:26789797	Fructose 1,6 bisphosphate aldolase 2	0.88±0.02	0.95±0.03	1.85±0.15
Gorai.007G175100.1|PACid:26785053	Glutathione S-transferase F9	0.91±0.11	0.87±0.12	1.2±0.29
Gorai.006G223900.1|PACid:26829862	Adenosylhomocysteinase	0.91±0.02	0.87±0.02	1.21±0.19
Gorai.002G195000.1|PACid:26794139	Cold shock protein 2	1.18±0.10	1.06±0.08	0.75±0.06
I. Photosynthesis
Accession	Description	Zck/Nck	Z4/N4	Z24/N24
Gorai.009G294500.1|PACid:26770162	Uroporphyrinogen decarboxylase, chloroplastic OS=Nicotiana tabacum GN=DCUP PE=1 SV=1	0.70±0.01	1.03±0.13	0.69±0.03
Gorai.009G175700.1|PACid:26762434	Oxygen-evolving enhancer protein 3-1	1.5±0.03	0.74±0.03	1.21±0.13
Gorai.010G146500.1|PACid:26758100	Oxygen-evolving enhancer protein 3	1.6±0.04	0.82±0.04	1.71±0.17
Gorai.008G019700.1|PACid:26816924	Thylakoid lumenal 17.4 kDa protein	0.81±0.06	0.90±0.07	1.08±0.01
Gorai.004G065300.1|PACid:26775549	Thylakoid lumenal 19 kDa protein	1.38±0.08	0.91±0.04	0.96±0.11
Gorai.007G032500.1|PACid:26779439	29 kDa ribonucleoprotein	1.34±0.10	0.92±0.12	1.06±0.05
Gorai.001G180600.1|PACid:26819998	Photosystem I P700 chlorophyll a apoprotein A2	0.86±0.06	1.87±0.07	1.45±0.14
Gorai.006G136500.1|PACid:26833621	Magnesium-chelatase subunit H	0.84±0.04	0.98±0.31	1.21±0.13
The log2 ratios of salt-responsive DAPs were used for heatmap analysis (Supplementary Figure S7)
