# Supplementary material for: iTRAQ-Based Comparative Proteomic Analysis of Seedling Leaves of Two Upland Cotton Genotypes Differing in Salt Tolerance
Source: Front Plant Sci. 2017 Dec 13;8:2113. doi: 10.3389/fpls.2017.02113 (PMC5733471; doi:10.3389/fpls.2017.02113)
Supplement: Supplementary file 7 [file DataSheet7.XLSX]

## Sheet: Sheet1
Table S7. Comparison and potential interactors of 29 genotype-specific salt-responsive DAPs in Nan Dan Ba Di Da Hua and Earlistaple 7 after 200 mM NaCl treatment.
Accession a	N4/Nck b	N24/Nck b	Z4/Zck b	Z24/Zck b	Zck/Nck b	Z4/N4 b	Z24/N24 b	Score c	Mass d	Refference organisme	Uniprot_Swissprot Description	Genes Locus mapped to Arabidopsis f	Interactor Numbers in Arabidopsis g
Gorai.001G128100.1|PACid:26823656	1.05±0.03	1.43±0.15	1.29±0.17	1.27±0.06	0.82±0.07	0.94±0.05	0.67±0.03	1459	20240	Daucus carota	Calmodulin-1/11/16	AT3G43810.1	212
Gorai.001G180600.1|PACid:26819998	0.74±0.08	1.18±0.16	1.26±0.13	1.20±0.10	0.86±0.06	1.87±0.07	1.45±0.14	800	11875	Solanum bulbocastanum	Photosystem I P700 chlorophyll a apoprotein A2	ATCG00340.1	1
Gorai.002G143400.2|PACid:26793625	1.07±0.10	0.68±0.07	0.79±0.07	0.95±0.01	0.91±0.10	0.77±0.03	1.20±0.11	465	26573	Arabidopsis thaliana	ATP synthase subunit d	AT3G52300.1	25
Gorai.002G255200.1|PACid:26795044	1.09±0.12	1.25±0.12	1.29±0.09	1.05±0.08	1.02±0.10	1.43±0.07	0.54±0.02	675	14749	Lolium temulentum	Histone H4	AT5G59970.1	7
Gorai.003G177300.1|PACid:26798452	0.76±0.11	0.94±0.07	1.24±0.15	1.17±0.04	0.78±0.04	1.28±0.07	0.88±0.03	434	33143	Arabidopsis thaliana	50S ribosomal protein L19-2	AT4G17560.1	2
Gorai.004G065300.1|PACid:26775549	1.20±0.08	1.25±0.03	0.79±0.07	0.81±0.07	1.38±0.08	0.91±0.04	0.96±0.11	550	34619	Arabidopsis thaliana	Thylakoid lumenal 19 kDa protein	AT3G63540.1	0
Gorai.004G138400.1|PACid:26776303	1.10±0.12	0.43±0.06	0.80±0.07	0.68±0.12	0.91±0.06	0.59±0.09	0.97±0.16	805	23830	Oryza sativa	40S ribosomal protein S10	AT5G52650.1	66
Gorai.004G142700.1|PACid:26776845	1.03±0.16	1.60±0.20	1.09±0.03	1.23±0.03	1.34±0.11	1.40±0.10	1.24±0.08	387	106264	Pisum sativum	Sucrose synthase 2	AT4G02280.1	10
Gorai.004G166700.1|PACid:26772725	1.67±0.04	0.94±0.12	1.30±0.10	1.28±0.20	1.03±0.03	0.81±0.05	0.91±0.10	508	20455	Spinacia oleracea	50S ribosomal protein L16	ATCG00790.1	89
Gorai.005G124600.1|PACid:26803827	1.03±0.05	0.60±0.03	0.74±0.12	0.74±0.15	1.13±0.17	0.74±0.04	0.95±0.06	719	46110	Oryza sativa	Probable membrane-associated 30 kDa protein	AT1G65260.1	2
Gorai.005G181700.1|PACid:26805041	1.09±0.20	1.74±0.19	1.11±0.11	1.23±0.05	0.97±0.14	0.95±0.07	0.67±0.05	675	80921	Arabidopsis thaliana	Probable nucleoredoxin 1	AT1G60420.1	17
Gorai.005G217500.1|PACid:26802512	1.71±0.13	1.18±0.05	0.87±0.07	1.31±0.21	1.02±0.05	0.74±0.08	0.72±0.01	1022	18122	Gossypium hirsutum	ATP synthase epsilon chain	ATCG00470.1	0
Gorai.006G089700.1|PACid:26833911	0.82±0.08	1.12±0.06	1.32±0.08	1.32±0.09	0.82±0.08	1.24±0.06	1.01±0.01	1232	26135	Arabidopsis thaliana	60S ribosomal protein L11-1	AT5G45775.2	72
Gorai.006G121400.1|PACid:26830575	1.58±0.14	0.80±0.07	1.64±0.19	1.21±0.15	0.91±0.11	0.81±0.10	1.39±0.08	371	33534	Spinacia oleracea	Proteasome subunit alpha type-3	AT2G27020.1	135
Gorai.006G136500.1|PACid:26833621	0.86±0.09	0.53±0.04	1.09±0.04	0.74±0.10	0.84±0.04	0.98±0.31	1.21±0.13	634	181898	Rhodobacter sphaeroides	Magnesium-chelatase subunit H	AT5G13630.1	14
Gorai.006G223900.1|PACid:26829862	1.21±0.06	1.33±0.08	1.22±0.07	1.94±0.11	0.91±0.02	0.87±0.02	1.21±0.19	859	65099	Catharanthus roseus	Adenosylhomocysteinase	AT4G13940.1	50
Gorai.007G175100.1|PACid:26785053	1.04±0.08	1.76±0.28	0.97±0.08	2.02±0.14	0.91±0.11	0.87±0.12	1.2±0.29	180	30610	Arabidopsis thaliana	Glutathione S-transferase F9	AT2G30860.1	99
Gorai.008G010800.1|PACid:26815997	0.91±0.10	1.22±0.06	1.23±0.07	1.20±0.06	0.68±0.13	0.87±0.09	0.71±0.04	693	33899	Craterostigma plantagineum	Desiccation-related protein PCC13-62	AT3G62730.1	0
Gorai.009G175700.1|PACid:26762434	1.51±0.10	1.07±0.09	0.76±0.15	0.90±0.07	1.5±0.03	0.74±0.03	1.21±0.13	5280	31291	Arabidopsis thaliana	Oxygen-evolving enhancer protein 3-1	AT4G05180.1	6
Gorai.010G146500.1|PACid:26758100	1.37±0.06	0.61±0.11	0.67±0.05	0.58±0.02	1.6±0.04	0.82±0.04	1.71±0.17	6487	30912	Spinacia oleracea	Oxygen-evolving enhancer protein 3	AT4G05180.1	6
Gorai.010G176000.1|PACid:26758329	0.59±0.10	0.49±0.08	0.63±0.05	0.66±0.08	0.67±0.16	0.84±0.09	0.93±0.04	1862	43493	Vitis vinifera	Thiamine thiazole synthase 2	AT5G54770.1	20
Gorai.010G180300.1|PACid:26761375	1.15±0.03	1.45±0.03	0.90±0.02	1.37±0.06	0.84±0.01	0.63±0.04	1.10±0.02	1892	48292	Vigna unguiculata	ATP synthase subunit gamma	AT4G04640.1	7
Gorai.011G000800.2|PACid:26812332	0.90±0.13	0.82±0.11	1.21±0.12	0.90±0.02	1.07±0.03	1.35±0.06	1.10±0.05	1870	87692	Arabidopsis thaliana	Ketol-acid reductoisomerase	AT3G58610.3	11
Gorai.011G094800.1|PACid:26808449	1.96±0.21	1.04±0.08	1.21±0.05	0.96±0.07	0.84±0.14	0.63±0.13	0.49±0.07	892	20339	Solanum lycopersicum	40S ribosomal protein S17	AT5G04800.4	82
Gorai.011G197500.1|PACid:26808027	0.51±0.07	0.73±0.05	1.26±0.16	1.16±0.26	0.32±0.02	0.77±0.09	0.46±0.17	528	21545	Solanum tuberosum	Pathogenesis-related protein STH-2	AT5G37475.1	0
Gorai.013G014300.1|PACid:26791055	0.72±0.06	0.80±0.07	1.01±0.02	0.76±0.10	1.15±0.06	1.28±0.23	0.81±0.14	186	33794	Arabidopsis thaliana	UMP/CMP kinase	AT5G26667.1	30
Gorai.013G032400.1|PACid:26789797	0.84±0.03	0.61±0.06	0.97±0.07	1.31±0.02	0.88±0.02	0.95±0.03	1.85±0.15	3442	51139	Pisum sativum	Fructose 1,6 bisphosphate aldolase	AT4G38970.1	17
Gorai.013G036800.1|PACid:26788271	0.63±0.13	0.56±0.04	0.90±0.08	0.55±0.12	1.16±0.09	1.33±0.07	0.82±0.30	1082	18045	Daucus carota	Glycine-rich RNA-binding protein	AT2G21660.2	7
Gorai.013G159800.1|PACid:26786364	0.90±0.14	0.69±0.08	0.75±0.02	0.71±0.05	1.11±0.04	0.75±0.14	1.89±0.10	516	25385	Caenorhabditis elegans	RutC family protein C23G10.2	AT3G20390.1	24
Note: a protein number from the iTRAQ method; b the protein abundance ratio between the two samples, 4 and 24 mean 200mM salt treatment for 4h and 24h, N and Z mean Nan Dan Ba Di Da Hua and Earlistaple 7, respectively; c The identification score of the protein; d The mass of the protein; e Plant species that the peptides matched to;f the accession number of protein orthologues mapped to Arabidops…
