# Supplementary material for: iTRAQ-Based Comparative Proteomic Analysis of Seedling Leaves of Two Upland Cotton Genotypes Differing in Salt Tolerance
Source: Front Plant Sci. 2017 Dec 13;8:2113. doi: 10.3389/fpls.2017.02113 (PMC5733471; doi:10.3389/fpls.2017.02113)
Supplement: Supplementary file 8 [file DataSheet8.XLSX]

## Sheet: Sheet1
Supplementary Table S8: Orthologous proteins showing potential interactors in Arabidopsis thaliana
Accession	Genes Locus mapped to Arabidopsis	Uniprot_Swissprot Description	GSP	Predicted Functional Partners
Gorai.001G128100.1|PACid:26823656	AT3G43810.1	Calmodulin-1/11/16	AT5G11260; AT1G19450; AT5G57110; AT3G17700	AT1G62820(E,P); AT1G66410(E,F,P); AT2G27030(E,F,P); AT3G51920(E,N,P); AT3G07490(E,N,P,D); AT3G50360(E,N,P); AT2G41110(E,F,P); AT3G25600(E,N,P); AT3G03000(E,N,P); AT5G21274(F,P); AT3G22930(E,N,P); AT3G53090(O,G,E); AT5G37770(E,P,D); AT1G01910(O); AT1G02930(O); AT1G06470(O); AT1G08830(O); AT1G08880(O); AT1G09200(O); AT1G10630(O); AT1G13120(O); AT1G13180(O); AT1G15990(O); AT1G16190(O); AT1G16260(O);…
Gorai.001G180600.1|PACid:26819998	ATCG00340.1	Photosystem I P700 chlorophyll a apoprotein A2	AT1G55670	No interactors found
Gorai.002G143400.2|PACid:26793625	AT3G52300.1	ATP synthase subunit d	AT5G47030; ATMG01080; AT5G03240; AT1G18080	ATMG01190(O); AT5G47040(O); AT5G40770(O); AT5G26860(O); AT5G18170(O); AT5G13450(O); AT5G12370(O); AT5G08680(O); AT5G08670(O); AT4G28510(O); AT4G27585(O); AT3G48750(O); AT3G27280(O); AT3G08710(O); AT3G02530(O); AT2G33040(O); AT2G25610(O); AT2G04540(O); AT1G62850(O); AT1G19910(O); AT1G24190(O);
Gorai.002G255200.1|PACid:26795044	AT5G59970.1	Histone H4	AT1G68185	AT3G45930; AT3G53730; AT3G46320; AT5G59690; AT1G07660; AT1G07820
Gorai.003G177300.1|PACid:26798452	AT4G17560.1	50S ribosomal protein L19-2	AT3G10650; AT4G29040	No interactors found
Gorai.004G065300.1|PACid:26775549	AT3G63540.1	Thylakoid lumenal 19 kDa protein	No interactors found	No interactors found
Gorai.004G138400.1|PACid:26776303	AT5G52650.1	40S ribosomal protein S10	AT4G29040; AT4G32190; AT2G47620; AT2G25000; AT1G22920; AT3G08530; AT1G01800; AT4G23050	AT4G00100(O); AT4G09800(O); AT4G14540(O); AT4G26840(O); AT4G26970(O); AT4G27650(O); AT4G29390(O); AT4G30800(O); AT4G30890(O); AT4G31700(O); AT4G33865(O); AT4G34555(O); AT4G34670(O); AT5G02960(O); AT5G03850(O); AT5G07090(O); AT5G09500(O); AT5G11900(O); AT5G18380(O); AT5G20290(O); AT5G21040(O); AT5G22330(O); AT5G25780(O); AT5G36880(O); AT5G54940(O); AT5G55300(O); AT5G56670(O); AT5G58420(O); AT5G623…
Gorai.004G142700.1|PACid:26776845	AT4G02280.1	Sucrose synthase 2	AT4G02280; AT5G20830; AT3G43190; AT5G49190	AT2G39770(O); AT5G49190(O); AT5G20830(O); AT1G73370(O); AT3G43190(O); AT5G37180(O)
Gorai.004G166700.1|PACid:26772725	ATCG00790.1	50S ribosomal protein L16	No interactors found	AT5G02960(O); AT5G02610(O); AT4G36420(O); AT4G35490(O); AT4G34670(O); AT4G31700(O); AT4G26230(O); AT4G25630(O); AT4G22380(O); AT4G20360(O); AT4G18100(O); AT4G17390(O); AT4G14320(O); AT4G12120(O); AT4G09800(O); AT4G02230(O); AT4G01310(O); AT4G00100(O); AT3G59540(O); AT3G58510(O); AT3G54210(O); AT3G46040(O); ATCG01310(O); ATCG01240(O); ATCG01230(O); ATCG00905(O); ATCG00900(O); ATCG00830(O); ATCG000…
Gorai.005G124600.1|PACid:26803827	AT1G65260.1	Probable membrane-associated 30 kDa protein	AT4G30840; AT2G04030	No interactors found
Gorai.005G181700.1|PACid:26805041	AT1G60420.1	Probable nucleoredoxin 1	AT3G07500	AT4G08320(O, E); AT1G43670(O); AT1G65970(O); AT1G74920(O); AT2G15620(O); AT2G18030(O); AT3G06050(O); AT3G52960(O); AT3G54050(O); AT4G15560(O); AT4G25130(O); AT4G38970(O); AT5G35630(O); AT5G37600(O); AT5G43330(O); AT5G61410(O)
Gorai.005G217500.1|PACid:26802512	ATCG00470.1	ATP synthase epsilon chain	No interactors found	No interactors found
Gorai.006G089700.1|PACid:26833911	AT5G45775.2	60S ribosomal protein L11-1	AT5G03240	AT3G58700(G, P); AT2G42740(G, F, P); AT4G18730(G, F, P); AT4G14320(O); AT4G05440(O); AT3G60245(O); AT3G59540(O); AT3G55280(O); AT3G53020(O); AT3G49010(O); AT3G24830(O); AT3G23620(O); AT3G23390(O); AT3G18190(O); AT3G16780(O); AT3G16080(O); AT3G13580(O); AT3G12860(O); AT3G11940(O); AT3G11510(O); AT5G66100(O); AT5G55920(O); AT5G46430(O); AT5G39740(O); AT5G27850(O); AT5G26110(O); AT5G22440(O); AT5G20…
Gorai.006G121400.1|PACid:26830575	AT2G27020.1	Proteasome subunit alpha type-3	AT4G31300; AT5G03240; AT4G29040	AT3G51260(O, E, P); AT3G27430(O, E); AT4G31300(O, E); AT1G20200(O, E); AT3G60820(O, E); AT4G14800(O, E); AT1G21720(O, E); AT1G56450(O, E); AT1G16470(O, E, P); AT5G42790(O, E, P); AT2G05840(O, P); AT5G35590(O, N, P); AT1G04810(O); AT1G07400(O); AT1G08780(O); AT1G09200(O); AT1G10430(O); AT1G11980(O); AT1G13060(O); AT1G16190(O); AT1G22300(O); AT1G26150(O); AT1G26480(O); AT1G29150(O); AT1G29880(O); A…
Gorai.006G136500.1|PACid:26833621	AT5G13630.1	Magnesium-chelatase subunit H	AT1G63440; AT1G08520; AT3G06510; AT3G59400; AT2G16780; AT4G17730; AT1G80840; AT2G25000; AT1G80840; AT5G20720; AT4G17730; AT4G31800; AT1G08520; AT4G18480;	No interactors found
Gorai.006G223900.1|PACid:26829862	AT4G13940.1	Adenosylhomocysteinase	AT3G18130; AT5G44560; AT3G09820; AT3G09820; AT5G03240; AT3G18130; AT2G18790; AT3G23810; AT3G20650	AT2G36170(O, E); AT3G23810(G, E, F, P); AT3G54130(O, E); AT3G54610(O, E); AT3G55440(O, E); AT3G57050(O, E); AT4G11820(O, E); AT4G23900(O, E); AT4G26110(O, E, P); AT4G26840(O, E, P); AT4G28510(O, P); AT4G29510(O, N, P); AT4G30890(O); AT4G34490(O); AT4G34740(O); AT5G03300(O); AT5G05920(O); AT5G13710(O); AT5G40770(O); AT5G44110(O); AT5G55160(O); AT1G03860(O); AT1G04170(O); AT1G11980(O); AT1G17160(O)…
Gorai.007G175100.1|PACid:26785053	AT2G30860.1	Glutathione S-transferase F9	AT5G03240	AT2G30870(G, E, F, N, P); AT5G13680(O); AT5G13280(O); AT5G10260(O); AT5G09230(O); AT5G02610(O); AT4G34870(O); AT4G34555(O); AT4G30890(O); AT4G30510(O); AT4G26970(O); AT4G16630(O); AT4G13780(O); AT3G61710(O); AT3G60750(O); AT3G58140(O); AT3G54840(O); AT3G53710(O); AT3G51880(O); AT3G51310(O); AT3G48560(O); AT3G47810(O); AT3G44530(O); AT5G67630(O); AT5G67320(O); AT5G63610(O); AT5G61150(O); AT5G57450…
Gorai.008G010800.1|PACid:26815997	AT3G62730.1	Desiccation-related protein PCC13-62	No interactors found	No interactors found
Gorai.009G175700.1|PACid:26762434	AT4G05180.1	Oxygen-evolving enhancer protein 3-1	AT5G03240; AT1G80670; AT2G41620; AT4G25200; AT5G04200	AT4G21280(E, P)
Gorai.010G146500.1|PACid:26758100	AT4G05180.1	Oxygen-evolving enhancer protein 3	AT5G03240; AT1G80670; AT2G41620; AT4G25200; AT5G04200	AT4G21280(E, P)
Gorai.010G176000.1|PACid:26758329	AT5G54770.1	Thiamine thiazole synthase 2	AT5G14240; AT5G19855; AT5G38480; AT4G04330	AT1G03530(O); AT1G55860(O); AT1G68310(O); AT2G33610(O); AT3G06720(O); AT3G43810(O); AT3G50360(O); AT5G52640(O); AT5G56030(O); ATCG00830(O); ATCG01310(O);
Gorai.010G180300.1|PACid:26761375	AT4G04640.1	ATP synthase subunit gamma	AT5G03240; AT4G22240; AT4G09000; AT5G44520; AT4G37130	AT1G15700(E, P); AT2G33040(P)
Gorai.011G000800.2|PACid:26812332	AT3G58610.3	Ketol-acid reductoisomerase	AT1G22300; AT5G03240	AT1G20350(O); AT2G38810(O); AT2G46470(O); AT3G10050(O); AT3G23620(O); AT4G26840(O); AT4G30890(O); AT5G20890(O); AT5G42020(O)
Gorai.011G094800.1|PACid:26808449	AT5G04800.4	40S ribosomal protein S17	No interactors found	AT2G04390(F, P); AT4G36020(O); AT4G35490(O); AT4G34555(O); AT4G33865(O); AT4G32720(O); AT4G31700(O); AT4G31490(O); AT4G27650(O); AT4G26230(O); AT4G25630(O); AT4G22380(O); AT4G09800(O); AT4G02230(O); AT3G60770(O); AT3G57490(O); AT3G56340(O); AT3G53890(O); AT3G49010(O); AT3G45030(O); AT3G44010(O); ATMG00980(O); ATCG01240(O); ATCG00900(O); AT5G62300(O); AT5G59850(O); AT5G48760(O); AT5G47700(O); AT5G…
Gorai.011G197500.1|PACid:26808027	AT5G37475.1	Pathogenesis-related protein STH-2	No interactors found	No interactors found
Gorai.013G014300.1|PACid:26791055	AT5G26667.1	UMP/CMP kinase	AT4G35580; AT5G22290; AT4G19030	AT5G63400(G, N, P); AT5G50370(G, N, P); AT5G55160(O); AT5G52640(O); AT5G47840(O); AT5G45020(O); AT5G35170(O); AT5G17290(O); AT5G12040(O); AT4G26840(O); AT4G13780(O); AT3G59980(O); AT3G55620(O); AT3G50940(O); AT3G50050(O); AT3G16090(O); AT3G15220(O); AT3G01820(O); AT2G40660(O); AT2G39270(O); AT2G37250(O); AT2G33840(O); AT2G30110(O); AT2G26140(O); AT1G65040(O); AT1G08210(O); AT3G60180(P)
Gorai.013G032400.1|PACid:26789797	AT4G38970.1	Fructose-bisphosphate aldolase 2	AT5G03240; AT1G80670; AT2G36460; AT4G26520; AT3G52930; AT4G26530; AT2G01140;	AT4G26530(E, N, P); AT3G52930(E, P); AT2G01140(E, P); AT2G36460(E, P); AT4G26520(E, N, P); AT1G60420(O); AT4G13720(O); AT4G31240(O); AT5G03690(E, P); AT2G21330(E, P)
Gorai.013G036800.1|PACid:26788271	AT2G21660.2	Glycine-rich RNA-binding protein	AT1G22920; AT2G21660; AT4G39260; AT4G39260; AT4G34230; AT2G17870; AT5G04200; AT5G04200;
Gorai.013G159800.1|PACid:26786364	AT3G20390.1	RutC family protein C23G10.2	AT5G65210; AT5G65210; AT1G78770	ATMG00160(O); AT5G66100(O); AT5G62500(O); AT5G53350(O); AT5G47480(O); AT5G23300(O); AT5G15400(O); AT4G30890(O); AT4G26110(O); AT4G24190(O); AT3G62290(O); AT3G18850(O); AT3G06720(O); AT3G04400(O); AT2G33370(O); AT1G79270(O); AT1G75020(O); AT1G33360(O); AT1G10630(O); AT1G06570(O); AT1G04480(O)
O: Ortholog interaction datasets
G: Shared biological function:Go Ontology
E: Co-expression
F: Gene fusion method
N: Gene neighbors method
P: Phylogenetic profile method
D: Enriched domain pair
GSP: Golden standard positive
