# Supplementary material for: iTRAQ-Based Comparative Proteomic Analysis of Seedling Leaves of Two Upland Cotton Genotypes Differing in Salt Tolerance
Source: Front Plant Sci. 2017 Dec 13;8:2113. doi: 10.3389/fpls.2017.02113 (PMC5733471; doi:10.3389/fpls.2017.02113)
Supplement: Supplementary file 9 [file DataSheet9.XLSX]

## Sheet: Sheet1
Supplementary Table S9: Detailed information about the 16 matched proteins and genes.
Transcript	protein Accession	Score	Mass	Seq	Protein name	Species	NCBInr Accession	NCBInr Description	COG Function-Description	COG Functional-Categories	KEGG(ko_id|rank|evalue|score|identity|ko_definition)	GO Biological_Process	GO Molecular_Function	GO Cellular_Component		P(N4/Nck)	P(N24/Nck)	P(Z4/Zck)	P(Z24/Zck)	P(Zck/Nck)	P(Z4/N4)	P(Z24/N24)	T(N4/Nck)	T(N24/Nck)	T(Z4/Zck)	T(Z24/Zck)	T(Zck/Nck)	T(Z4/N4)	T(Z24/N24)
comp82621_c0_seq2	Gorai.002G143400.2|PACid:26793625	465	26573	MSGAGKKVVDVAFKAGKSIDWEGMAKLLVSDEARKEFATLRRTFDEVNSTLQTKFSQEPEPIDWEYYRKGIGSRLVDMYKEAYESVEIPKFVDTVTPQFKPKFDALLVELKEAEEKSLKESERLEKEIADVQELKQKISTMTADEYFEKHPELKKKFDDEIRNDNWGY	ATP synthase subunit d, mitochondrial	Arabidopsis thaliana	gi|255577651|ref|XP_002529702.1|	ATP synthase D chain, mitochondrial, putative [Ricinus communis] >gi|223530804|gb|EEF32668.1| ATP synthase D chain, mitochondrial, putative [Ricinus communis]	-	-	K02138|1|2e-72|268|rcu:RCOM_0713220|F-type H+-transporting ATPase subunit d [EC:3.6.3.14]	GO:0051788//response to misfolded protein;GO:0009853//photorespiration;GO:0009651//response to salt stress;GO:0080129//proteasome core complex assembly;GO:0006511//ubiquitin-dependent protein catabolic process;GO:0015986//ATP synthesis coupled proton transport	GO:0008270//zinc ion binding;GO:0015078//hydrogen ion transmembrane transporter activity;GO:0016787//hydrolase activity;GO:0005507//copper ion binding	GO:0022626//cytosolic ribosome;GO:0005794//Golgi apparatus;GO:0005730//nucleolus;GO:0000276//mitochondrial proton-transporting ATP synthase complex, coupling factor F(o);GO:0009535//chloroplast thylakoid membrane;GO:0005886//plasma membrane		1.07	0.68	0.79	0.95	0.91	0.77	1.2	1.63014	3.71233	1.84783	1.93478	0.630137	0.714286	0.328413
comp101811_c0_seq1	Gorai.004G065300.1|PACid:26775549	550	34619	MATLSSSPSPSILSSSTANPKTPYLKPPLLFFPKPLTTALTTALATTTLLLTSPPSSIASDAYNVYYGTAASAANYGGYGGNSDKKASAEYVYDVPDGWKERLVSKVEKGTNGTDSEFYNPKKRQEKEYLTFLAGFRQLAPKDVILNNLALSDVELQDLIAGADSLVSEEKKDENGQLYYVYEIDGIGKHSLIAVTCAKNKLYAHFVNAPAPEWKRDEDTLRHIHESFKTVGSSAQHLEEFSIHGHTPEFSLSKLLST	Thylakoid lumenal 19 kDa protein, chloroplastic	Arabidopsis thaliana	gi|255571642|ref|XP_002526766.1|	Thylakoid lumenal 19 kDa protein, chloroplast precursor, putative [Ricinus communis] >gi|223533893|gb|EEF35620.1| Thylakoid lumenal 19 kDa protein, chloroplast precursor, putative [Ricinus communis]	-	-	-	GO:0015979//photosynthesis	GO:0005509//calcium ion binding	GO:0009507//chloroplast;GO:0009654//oxygen evolving complex		1.2	1.25	0.79	0.81	1.38	0.91	0.96	0.492917	0.337852	0.539257	0.333461	1.19315	1.30532	1.17764
comp105308_c0_seq1	Gorai.004G093200.1|PACid:26775109	1707	40702	MPEKMACFQYIVAALCFAVLLEGSLSKAQLTPTFYDETCPNVTAIIRHVLVNASFSDPRIGASLIRLHFHDCFVQTPCVCFQGCDASILLDDPVNGEKEAIPNNNSARGYEVIDAMKAALESACPNTVSCADILAIASEQSVSTLAGGPSWAVPLGRRDGFTANRTLANSNLPGFNNTLDRLKNRFSNVGLNTSIDLVALSGAHTFGRAQCLTFTSRLYNFTGVGDTDPTLNTTYLEELRQICPQGGNSSVLTNLDPTTPDGFDNNYFTNLQVNRGLLRSDQNLFSTEGADTIEIVNRFSSNQTAFFESFVESMIRMGNISPLTGTEGEIRSNCRAVNSATIRSNSDAALVSSI	Peroxidase 15	Ipomoea batatas	gi|19569160|gb|AAL92037.1|AF488305_1	apoplastic anionic gaiacol peroxidase [Gossypium hirsutum]	-	-	K00430|1|9e-131|464|pop:POPTR_817692|peroxidase [EC:1.11.1.7]	GO:0051707//response to other organism;GO:0009628//response to abiotic stimulus;GO:0040007//growth	GO:0005488//binding;GO:0016491//oxidoreductase activity	GO:0005618//cell wall;GO:0016020//membrane		0.91	1.31	0.92	1.31	0.87	0.89	0.86	2.9996	3.44242	1.16287	5.22814	0.660863	0.256201	1.00368
comp110260_c0_seq1	Gorai.005G132000.2|PACid:26802611	894	71220	MAANGDERKVQKNYWIEHSVDLTVEAMMLDSKAADIDKEERPEVLSLLPPYEGKTILELGAGIGRFTGDLAKKAGHVIALDFIENVIKKNETINGHYKNVKFLCADVTSPDLAFTEGSLDLIFSNWLLMYLSDKEVENLAERMLKWLKVGGHIFFRESCFHQSGDCKRKNNPTHYREPRFYTKVFKECQATDDSGNSFELSLVGCKCIGAYVKNKKNQNQICWIFQKVVSDNDKGFQRFLDSVQYKSNSILRYERVFGPGYVSTGGIETTKEFVGKLDLKPGQKVLDVGCGIGGGDIYMAEEFDVHVVGIDLSVNMISFALERATGLKCSVEFEVADCTKKVYPDNSFDVIYSRDTILHIHDKPALFRSFYKWLKPGGKLLISDYCKSSKTPSTEFAAY…	Phosphoethanolamine N-methyltransferase 1	Arabidopsis thaliana	gi|159895667|gb|ABX10444.1|	phosphoethanolamine N-methyltransferase [Gossypium hirsutum]	SAM-dependent methyltransferases	Secondary metabolites biosynthesis, transport and catabolism ; General function prediction only ;	K05929|1|0.0|876|rcu:RCOM_0161380|phosphoethanolamine N-methyltransferase [EC:2.1.1.103]	GO:0043085//positive regulation of catalytic activity;GO:0019252//starch biosynthetic process;GO:0000023//maltose metabolic process;GO:0009698//phenylpropanoid metabolic process;GO:0042425//choline biosynthetic process;GO:0010183//pollen tube guidance;GO:0006598//polyamine catabolic process;GO:0042398//cellular modified amino acid biosynthetic process;GO:0009555//pollen development;GO:0032259//me…	GO:0000234//phosphoethanolamine N-methyltransferase activity;GO:0004379//glycylpeptide N-tetradecanoyltransferase activity;GO:0052667//phosphomethylethanolamine N-methyltransferase activity	GO:0005829//cytosol		1.65	3.43	1.51	3.67	0.9	0.84	0.99	4.14816	15.0429	5.74248	53.2068	0.213492	0.295547	0.755122
comp118681_c0_seq1	Gorai.005G181700.1|PACid:26805041	675	80921	MAESSNNVVETINRDCHDFKSLLSSSDRDFLVRNNGDQVKIDSLKGKKLGLYFSASWCGPCRRFTPNLIEVYTELSTKGDFEVIFVSADEDEESFNGYFSKMPWLAIPFSDSEARKRLDEPFSVKGIPHLVLLDENGKVLTEEGVEIIREYGEEGYPFTPEKIQELKDLEEKAKKEQSIKTILVSRSRDFVVTSDGSKVPVSELEGKTVGIYFSASSFKPSADFTQKLAEVYSKLKENGEKFEVVMISLDDDDESFKQSFGAPWLALPSKDKSCEKLARYFELSTLPTVVIIGPDGKTLHPNAADAIDEHGIVAYPFTPEKFAELKEIEKASEATQTLESVLVSGGLDFVLGKDGAKVKVADLVGKTILLYFSAHWCPPCRAFTPSLVEVYKKIKEKDD…	Probable nucleoredoxin 1	Arabidopsis thaliana	gi|297739052|emb|CBI28541.3|	unnamed protein product [Vitis vinifera]	Thiol-disulfide isomerase and thioredoxins	Posttranslational modification, protein turnover, chaperones ; Energy production and conversion ;	-	GO:0055114//oxidation-reduction process;GO:0045454//cell redox homeostasis;GO:0080092//regulation of pollen tube growth;GO:0010183//pollen tube guidance;GO:0046686//response to cadmium ion	GO:0047134//protein-disulfide reductase activity;GO:0016209//antioxidant activity	-		1.09	1.74	1.11	1.23	0.97	0.95	0.67	1.02883	3.76664	1.00647	8.72384	0.318119	0.311207	0.736789
comp83320_c0_seq1	Gorai.006G122100.1|PACid:26832576	797	14024	MAKRLIPSFNRILVEKIIPPSKTNSGILLPEKTPKLNSGKVVAVGPGARDRDGKHIPVNLKEGDTVLLPEYGGTEVKLGEKEYHLYRDDDILGTLHD	10 kDa chaperonin	Brassica napus	gi|224059690|ref|XP_002299972.1|	predicted protein [Populus trichocarpa] >gi|222847230|gb|EEE84777.1| predicted protein [Populus trichocarpa]	Co-chaperonin GroES (HSP10)	Posttranslational modification, protein turnover, chaperones ;	K04078|1|3e-45|177|pop:POPTR_829690|chaperonin GroES	GO:0034976//response to endoplasmic reticulum stress;GO:0006457//protein folding;GO:0009408//response to heat;GO:0006569//tryptophan catabolic process;GO:0009644//response to high light intensity;GO:0042542//response to hydrogen peroxide	GO:0005507//copper ion binding;GO:0051087//chaperone binding;GO:0005524//ATP binding	GO:0005739//mitochondrion;GO:0009941//chloroplast envelope;GO:0009570//chloroplast stroma		1.03	0.82	1.07	0.79	1.06	1.08	1.13	0.145421	0.737513	0.272198	0.899078	0.53616	1.00358	0.653616
comp127053_c0_seq1	Gorai.006G219100.1|PACid:26834699	2156	77826	MYRFASSLASKARAARNTTYQIGSRLSWNRNYAAKDIKFGVEARALMLKGVEELADAVRVTMGPKGRNVVIEQSYGAPKVTKDGVTVAKSIEFKDKVKNVGASLVKQVANATNDVAGDGTTCATVLTRAIFTEGCKSVAAGMNAMDLRRGITMAVDAVVTNLKSRARMISTSEEIAQVGTISANGEREIGELIAKAMEKVGKEGVITIQDGKTLYNELEVVEGMKLDRGYISPYFITNTKTQKCELDDPLILIHEKKVSSLNAVVKVLELALKRQRPLLIVAEDVESEALATLILNKLRAGIKVCAIKAPGFGENRKSSLHDLAVLTGGEVITEELGMNLEKVDLDMLGTCKKVTVSKDDTVILDGNGDKKAIEERCEQIRSAIELSTSDYDKEKLQER…	Chaperonin CPN60-2, mitochondrial	Cucurbita maxima	gi|461736|sp|Q05046.1|CH62_CUCMA	RecName: Full=Chaperonin CPN60-2, mitochondrial; AltName: Full=HSP60-2; Flags: Precursor >gi|12546|emb|CAA50218.1| chaperonin 60 [Cucurbita cv. Kurokawa Amakuri]	Chaperonin GroEL (HSP60 family)	Posttranslational modification, protein turnover, chaperones ;	K04077|1|0.0|1052|rcu:RCOM_1023530|chaperonin GroEL	GO:0042026//protein refolding;GO:0034976//response to endoplasmic reticulum stress;GO:0006626//protein targeting to mitochondrion;GO:0009408//response to heat;GO:0051131//chaperone-mediated protein complex assembly;GO:0046686//response to cadmium ion;GO:0009644//response to high light intensity;GO:0042542//response to hydrogen peroxide	GO:0005524//ATP binding;GO:0051082//unfolded protein binding	GO:0005774//vacuolar membrane;GO:0005759//mitochondrial matrix;GO:0009507//chloroplast;GO:0022626//cytosolic ribosome;GO:0005794//Golgi apparatus;GO:0005886//plasma membrane		0.97	1.06	1.11	1.66	0.89	0.9	1.2	0.220615	0.976492	0.313283	1.06516	0.721519	1.02459	0.787037
comp116348_c0_seq1	Gorai.007G175100.1|PACid:26785053	180	30610	MVVKVYGPAFASPKRVIACLIEKEIEFETVPVDLLKGEHKDPEFLKLQPFGTVPVTEDGDYVLYESRAIIRYYAEKYKSQGTDLLGKTVEERGQVENWLEVEAHNFNPPIYALTLHLMFASKMGFPPDENLIKESEEKLGKVLDIYEERLSKNKYLAGDFFSLADLSHLPFTQYLVGQMGKEYMITSRKHVSAWWDDISSRPSWQKVLQLYAPPF	Glutathione S-transferase F9	Arabidopsis thaliana	gi|255578691|ref|XP_002530205.1|	glutathione-s-transferase theta, gst, putative [Ricinus communis] >gi|223530281|gb|EEF32179.1| glutathione-s-transferase theta, gst, putative [Ricinus communis]	Glutathione S-transferase	Posttranslational modification, protein turnover, chaperones ;	K00799|1|4e-100|361|rcu:RCOM_0324140|glutathione S-transferase [EC:2.5.1.18]	-	-			1.04	1.76	0.97	2.02	0.91	0.87	1.2	1.65185	2.10248	1.36914	2.03387	0.823538	0.68259	0.796665
comp107545_c0_seq2	Gorai.007G193800.1|PACid:26781399	1880	52234	MAAVTAAVSFPSTKSTSLPARTSIASPDRITFKKVPVYYRDVCSGGRVVSVRAQVTTEAPAKVVKESKKNDEGVVVNKFRPINPYIGRCLLNTKITGDDAPGETWHMVFSTEGEVPYREGQSIGVIPDGVDKNGKPHKLRLYSIASSALGDFGDSKTVSLCVKRLVYTNEKGELVKGVCSNFLCDLKPGAEVKITGPVGKEMLMPKDPNATIIMLATGTGIAPFRSFLWKMFFEKHDDYKFNGLAWLFLGVPTSSSLLYKEEFEKMKEKNPENFRLDFAVSREQTNEKGEKMYIQTRMAEYAKELWELLKKDNTFVYMCGLRGMEKGIDDIMVSLAAADGIDWAEYKKQLKKAEQWNVEVY	Ferredoxin--NADP reductase, leaf-type isozyme, chloroplastic	Nicotiana tabacum	gi|47169163|pdb|1SM4|A	Chain A, Crystal Structure Analysis Of The Ferredoxin-Nadp+ Reductase From Paprika >gi|47169164|pdb|1SM4|B Chain B, Crystal Structure Analysis Of The Ferredoxin-Nadp+ Reductase From Paprika	Sulfite reductase, alpha subunit (flavoprotein)	Inorganic ion transport and metabolism ;	K02641|1|0.0|673|gmx:100793840|ferredoxin--NADP+ reductase [EC:1.18.1.2]	GO:0055114//oxidation-reduction process;GO:0042742//defense response to bacterium;GO:0009817//defense response to fungus, incompatible interaction	GO:0003959//NADPH dehydrogenase activity;GO:0004324//ferredoxin-NADP+ reductase activity;GO:0050660//flavin adenine dinucleotide binding;GO:0050661//NADP binding	GO:0009535//chloroplast thylakoid membrane;GO:0009570//chloroplast stroma;GO:0048046//apoplast		1.31	1.04	0.89	0.9	1.29	0.83	0.98	0.905594	0.577575	0.896064	0.622202	0.983802	0.973449	1.05982
comp75614_c0_seq1	Gorai.008G042700.1|PACid:26813350	746	27266	MGLHILKTTPFSSSYSKALLLATAAKPAALAAAVLPCNPRLRFPFSSPKAITSSGYGSFLHLRKRGFRGSVVLTMAASGSVQKSEEEWSAILSPEQFRILRQKGTEYPGTGEYDKFFEEGIYKCAGCGTSLYKSTTKFNSGCGWPAFYEGLPGAINRHPDPDGMRTEITCAACGGHLGHVFKGEGFPTPTDERHCVNSISLKFIPANSSD	Peptide methionine sulfoxide reductase B3, chloroplastic	Oryza sativa subsp. japonica	gi|388516239|gb|AFK46181.1|	unknown [Medicago truncatula]	Conserved domain frequently associated with peptide methionine sulfoxide reductase	Posttranslational modification, protein turnover, chaperones ;	K00391|1|2e-34|143|olu:OSTLU_9083|[EC:1.8.4.-]!K07305|2|9e-31|131|vcn:VOLCADRAFT_76054|peptide-methionine (R)-S-oxide reductase [EC:1.8.4.12]	GO:0055114//oxidation-reduction process	-	GO:0005634//nucleus		1.04	0.75	1	0.97	1.01	0.98	1.34	1.65466	0.441899	1.23034	0.412414	1.18658	0.882295	1.10741
comp85287_c0_seq1	Gorai.009G093000.1|PACid:26768751	845	14941	MASLPIFSFVPSKTRIYATAAAKGAGGGKEEKGLFDWILGNLQKEEQFYETDPILKKVEEKNGGGSGSGTTSGRKNSVSIPQKKKDNGGFGLGGLFKK	Unknown		gi|224054560|ref|XP_002298321.1|	predicted protein [Populus trichocarpa] >gi|118487200|gb|ABK95428.1| unknown [Populus trichocarpa] >gi|222845579|gb|EEE83126.1| predicted protein [Populus trichocarpa]	-	-	-	-	-			1.47	0.88	0.7	0.61	1.22	0.63	0.95	0.322024	0.386584	0.315745	0.302399	1.03265	1.01251	0.80777
comp61955_c0_seq1	Gorai.009G135000.1|PACid:26767935	873	22574	MSITFSLQSLKLSSPFLHGSTSLPLLSKPNSSPPHQPLRSPAFLPPIRAMKSMQGRVVCATNDKTVAVEVVRLAPHPKYKRRVRKKKKFQAHDPDNQFKVGDYVQLEKSRPISKTKTFIAVAVPSRNGKQEKEEAGELGIPLESKQTQEQPQA	30S ribosomal protein S17, chloroplastic	Arabidopsis thaliana	gi|75275074|sp|P82137.1|RR17_SPIOL	RecName: Full=30S ribosomal protein S17, chloroplastic	Ribosomal protein S17	Translation, ribosomal structure and biogenesis ;	K02961|1|5e-42|167|rcu:RCOM_1493770|small subunit ribosomal protein S17	GO:0032544//plastid translation	GO:0003735//structural constituent of ribosome	GO:0009941//chloroplast envelope;GO:0022627//cytosolic small ribosomal subunit;GO:0009534//chloroplast thylakoid;GO:0009570//chloroplast stroma		1.04	0.83	0.99	0.85	0.96	0.93	1.03	1.03877	0.295455	1.20455	0.399351	0.823529	0.954955	1.11312
comp111001_c0_seq1	Gorai.009G136600.1|PACid:26764085	4062	82123	MASSFIAMSSIGSLGFPCSKQMDKKFFNSSGRLSSFESISSSAFLGKKQKVILRRGHSSKIRAMAKELHFNTDGSAIKKLQTGVNKLADLVGVTLGPKGRNVVLESKYGSPKIVNDGVTVAKEVELEDPVENIGARLVRQAASKTNDLAGDGTTTSVVLAQGLITEGVKVVAAGASPIQISRGIEITTKALVSELKSMSKEVEDSELVDVAAVSAGNNYEVGNMIAEAMGKVGRKGIVTLEEGSSSENSLYVVEGMQFDRGYISPYFVTDSEKMAVEYEN0LLLVDKKITNARDLIHVLEEAIKGGYPIIIIAEDIEQEALATLVVNKLRGSLKIAALKAPGFGERKGQYLDDIAVLTGGTVIREEVGLSLDKAEKEVLGHAAKVVLTKETTTIVGDGS…	RuBisCO large subunit-binding protein subunit beta, chloroplastic	Pisum sativum	gi|225442531|ref|XP_002284134.1|	PREDICTED: ruBisCO large subunit-binding protein subunit beta, chloroplastic [Vitis vinifera] >gi|297743227|emb|CBI36094.3| unnamed protein product [Vitis vinifera]	Chaperonin GroEL (HSP60 family)	Posttranslational modification, protein turnover, chaperones ;	K04077|1|0.0|915|bdi:100842360|chaperonin GroEL	GO:0008219//cell death;GO:0051085//chaperone mediated protein folding requiring cofactor;GO:0009409//response to cold;GO:0016117//carotenoid biosynthetic process;GO:0009627//systemic acquired resistance;GO:0009658//chloroplast organization;GO:0048481//ovule development	GO:0005524//ATP binding;GO:0051082//unfolded protein binding	GO:0005739//mitochondrion;GO:0005730//nucleolus;GO:0009941//chloroplast envelope;GO:0009570//chloroplast stroma;GO:0022626//cytosolic ribosome;GO:0005794//Golgi apparatus;GO:0005886//plasma membrane;GO:0010319//stromule;GO:0048046//apoplast		0.91	0.67	1.12	0.85	0.92	1.1	1.09	0.47447	0.34297	0.976862	0.50254	0.8263	1.70123	1.21074
comp90862_c0_seq1	Gorai.010G073800.1|PACid:26759368	3426	145015	MTPVIPCSVSNITFIPGAACTVRKNTSLTGCSSSRKHTRYALPSQRFILPLSTSVTSFRKYGTGYALHGKLGICLSTAGTDVAVEESDSSVTKVSSGGSEIPSDAVETSENTTSQPDSTPPTQSKRARPVRKSEMPPVKNEELIPGAMFTGKVRSIQPFGAFVDFGAFTDGLVHVSRLSNSFVKDVASFVSVGQEVQVRLVEVNTESGRISLSMRENDDASKRLPRKDGPASTDKARSSRKNASKSSSKKDFKSSKFVKGQELDGTVKNLTRSGAFISLPEGEEGFLPQSEEADDGLMSMMGNSSLQIGQEVKVRVLRITRGQVTLTMKKEEDDDKLDSQLSQGVVYAATNPFMLAFRKNKEIAAFLDQREKAEKVEVQPAANVETTTVSTAVDETVVK…	Elongation factor Ts	Prochlorococcus marinus	gi|255546407|ref|XP_002514263.1|	elongation factor ts, putative [Ricinus communis] >gi|223546719|gb|EEF48217.1| elongation factor ts, putative [Ricinus communis]	Translation elongation factor Ts	Translation, ribosomal structure and biogenesis ;	K02357|1|0.0|1239|vvi:100262932|elongation factor Ts	GO:0042744//hydrogen peroxide catabolic process;GO:0016117//carotenoid biosynthetic process;GO:0009793//embryo development ending in seed dormancy;GO:0019288//isopentenyl diphosphate biosynthetic process, mevalonate-independent pathway;GO:0009902//chloroplast relocation;GO:0006414//translational elongation;GO:0034660//ncRNA metabolic process;GO:0046686//response to cadmium ion;GO:0010027//thylako…	GO:0003746//translation elongation factor activity	GO:0009570//chloroplast stroma		0.92	0.84	0.78	0.81	1.08	0.89	0.99	0.289105	0.156419	0.681988	0.42236	0.868393	2.04851	2.34483
comp69343_c0_seq1	Gorai.011G018700.1|PACid:26807067	7520	30593	MAQAMASMTGLRGSSQAALEGSLQLSGQTRLNVASTNRLAVARPGFTVRAQQVPAEPETGRRAVLGLVAAGLATGSFVQAVLADARSIKVGPPPPPSGGLPGTLNSDEPRDLDLPYKDRFFLQPLTPAQAAQRAKESAKDILGVKTLIDKKAWPYVMNDLRLKAEYLRFDLKTVISSRPKDEKKSLDELTKKLFNTIDGLDHAAKIKSTPEAEKYYAETASALNEVITKLG	Oxygen-evolving enhancer protein 3-2, chloroplastic	Spinacia oleracea	gi|225469185|ref|XP_002275624.1|	PREDICTED: oxygen-evolving enhancer protein 3-2, chloroplastic [Vitis vinifera]	-	-	K08901|1|9e-84|307|gmx:100306034|photosystem II oxygen-evolving enhancer protein 3	-	-	GO:0009523//photosystem II;GO:0009534//chloroplast thylakoid		1.17	0.87	0.76	0.85	1.25	0.82	1.27	1.14406	0.446828	1.17096	0.570676	1.14864	1.17564	1.46701
comp100069_c0_seq2	Gorai.012G129000.1|PACid:26825084	2849	22125	MGVVTYNYESTSPVAPARLFKAFSLEADKVWPKAAPQAVKSVEVEANPGPGSIVKINFAEGLPFQYMKHQIGGHDDKNLSYSYSLIEGGPLGDKLEKISYDNKFEAAAGGGSLCKSSMKFYTVGDYVITEDEIKAQIKGSEGVYKAVEAYLLANPDACN	Pathogenesis-related protein STH-21	Solanum tuberosum	gi|10505370|gb|AAG18451.1|AF305064_1	PR protein class 10 [Gossypium hirsutum] >gi|10505372|gb|AAG18452.1|AF305065_1 PR protein class 10 [Gossypium hirsutum]	-	-	-	GO:0006952//defense response	-	-		0.88	0.91	1.11	0.81	0.88	1.15	0.81	0.749223	0.828673	1.98959	1.33089	0.575788	1.52903	0.924746
P: protein
T: Transcript
